# Supplementary material for: A durable and pH-universal self-standing MoC–Mo2C heterojunction electrode for efficient hydrogen evolution reaction
Source: Nat Commun. 2021 Nov 22;12:6776. doi: 10.1038/s41467-021-27118-6 (PMC8608917; doi:10.1038/s41467-021-27118-6)
Supplement: Supplementary file 10 — Source Data [file 41467_2021_27118_MOESM10_ESM.xlsx]

## Sheet: Description
This Excel file contains raw data for Figures 2b, 2d, 3b, and 4.

## Sheet: Figure 2b
	Figure 2b	The Tafel plots of defferent electrodes in 0.5 M H2SO4.
	The Mo/C-590 electrode		The MoC-Mo2C-690 electrode		The MoC-Mo2C-790 electrode		The Mo2C-890 electrode		The Pt electrode
	1	0.268	1.00732	0.15964	1.0013	0.11394	1.00087	0.22196	1.00346	0.0618
	1.00732	0.26866	1.01536	0.16024	1.00945	0.11456	1.0086	0.22258	1.01578	0.06207
	1.0141	0.26934	1.02366	0.16082	1.0187	0.11512	1.01662	0.22318	1.02816	0.06232
	1.02202	0.26996	1.03181	0.1614	1.02694	0.11572	1.02449	0.22378	1.03862	0.06267
	1.02979	0.27058	1.03981	0.16198	1.03583	0.11628	1.03222	0.22438	1.04999	0.06295
	1.03743	0.2712	1.04689	0.16261	1.04415	0.11686	1.03981	0.22498	1.06032	0.06327
	1.04336	0.2719	1.05423	0.16321	1.05269	0.11742	1.04727	0.22559	1.07115	0.06355
	1.04999	0.27256	1.06183	0.16379	1.06145	0.11796	1.055	0.22616	1.08135	0.06385
	1.05576	0.27326	1.0693	0.16437	1.07004	0.1185	1.06221	0.22677	1.09202	0.0641
	1.06258	0.2739	1.07664	0.16495	1.07846	0.11904	1.07004	0.22733	1.10209	0.06437
	1.06856	0.27458	1.08458	0.16548	1.08672	0.11958	1.077	0.22793	1.11227	0.06462
	1.07555	0.2752	1.09096	0.16611	1.09482	0.12012	1.08422	0.22851	1.12156	0.06493
	1.08422	0.27572	1.0983	0.16667	1.10312	0.12064	1.09167	0.22906	1.13098	0.0652
	1.09167	0.2763	1.10551	0.16722	1.11126	0.12116	1.0983	0.22967	1.14019	0.06547
	1.09726	0.27698	1.11193	0.16783	1.11926	0.12168	1.10619	0.23018	1.14891	0.06578
	1.10312	0.27764	1.1186	0.16841	1.12743	0.12218	1.11227	0.23081	1.15776	0.06605
	1.10992	0.27824	1.12516	0.16899	1.13545	0.12268	1.11992	0.23132	1.16643	0.06632
	1.11727	0.2788	1.13162	0.16957	1.14333	0.12318	1.12646	0.2319	1.17493	0.0666
	1.1232	0.27944	1.13799	0.17015	1.15137	0.12366	1.13386	0.23242	1.18355	0.06685
	1.12937	0.28006	1.14457	0.17071	1.15927	0.12414	1.14019	0.233	1.19201	0.0671
	1.13513	0.2807	1.15168	0.17122	1.16643	0.12466	1.14675	0.23356	1.20003	0.06737
	1.14145	0.2813	1.15836	0.17176	1.17464	0.1251	1.1532	0.23412	1.20763	0.06767
	1.14675	0.28196	1.16524	0.17228	1.18213	0.12558	1.15957	0.23468	1.21564	0.06793
	1.15259	0.28258	1.17173	0.17281	1.18977	0.12604	1.16643	0.23519	1.22376	0.06815
	1.15776	0.28324	1.17869	0.17331	1.197	0.12652	1.17289	0.23573	1.2307	0.06847
	1.16346	0.28386	1.18469	0.17387	1.20466	0.12696	1.17898	0.23629	1.2383	0.06873
	1.1685	0.28452	1.19033	0.17445	1.21272	0.12736	1.18526	0.23683	1.24551	0.069
	1.17667	0.28496	1.19756	0.1749	1.21985	0.12782	1.19145	0.23737	1.25285	0.06925
	1.1827	0.28554	1.20412	0.1754	1.22712	0.12826	1.19783	0.23788	1.26007	0.0695
	1.18752	0.2862	1.21032	0.17592	1.23452	0.12868	1.20385	0.23842	1.26717	0.06975
	1.19479	0.28668	1.21643	0.17643	1.2413	0.12914	1.21005	0.23894	1.27393	0.07003
	1.20003	0.2873	1.22272	0.17693	1.24822	0.12958	1.21617	0.23945	1.28103	0.07025
	1.20466	0.28796	1.22891	0.17743	1.25551	0.12998	1.22246	0.23995	1.28803	0.07047
	1.20925	0.28862	1.23553	0.17788	1.26221	0.13042	1.22891	0.24043	1.29513	0.07068
	1.21484	0.2892	1.24155	0.17838	1.26905	0.13084	1.23452	0.24096	1.30168	0.07093
	1.21985	0.28982	1.24674	0.17893	1.27623	0.13122	1.2403	0.24148	1.30814	0.07117
	1.22401	0.2905	1.25115	0.17956	1.2833	0.1316	1.24625	0.24198	1.3145	0.07142
	1.22814	0.29118	1.25648	0.1801	1.28981	0.13202	1.25212	0.24247	1.32056	0.0717
	1.23376	0.29174	1.26316	0.18051	1.29623	0.13244	1.2584	0.24293	1.32736	0.07188
	1.2413	0.29214	1.26858	0.18102	1.3032	0.1328	1.26364	0.24346	1.33345	0.07212
	1.2465	0.29272	1.27439	0.1815	1.30963	0.1332	1.27045	0.24386	1.33945	0.07237
	1.25091	0.29336	1.27852	0.18212	1.31639	0.13356	1.27623	0.24433	1.34557	0.0726
	1.25624	0.29392	1.28285	0.18272	1.32243	0.13398	1.28353	0.24466	1.35122	0.07288
	1.26245	0.2944	1.28713	0.18332	1.32858	0.13438	1.28959	0.24509	1.3566	0.07317
	1.26788	0.29494	1.29425	0.18365	1.33486	0.13476	1.29469	0.24561	1.36286	0.07335
	1.2737	0.29544	1.29973	0.18413	1.34104	0.13514	1.29973	0.24613	1.36847	0.0736
	1.2783	0.29604	1.30514	0.1846	1.34733	0.1355	1.30471	0.24664	1.37383	0.07388
	1.28353	0.29658	1.31492	0.18463	1.35334	0.13588	1.30942	0.24718	1.37912	0.07415
	1.28758	0.29722	1.31994	0.18513	1.35927	0.13626	1.31471	0.24766	1.38471	0.07437
	1.29159	0.29786	1.3251	0.18561	1.36511	0.13664	1.32056	0.24807	1.39005	0.07463
	1.29623	0.29844	1.33021	0.18608	1.37125	0.13698	1.32613	0.2485	1.3955	0.07485
	1.30233	0.29888	1.33726	0.18635	1.37712	0.13734	1.33203	0.24889	1.40071	0.0751
	1.30621	0.29952	1.34203	0.18684	1.38292	0.1377	1.33806	0.24926	1.40586	0.07535
	1.31133	0.30004	1.34518	0.18751	1.38863	0.13806	1.34301	0.24974	1.41078	0.07562
	1.31702	0.3005	1.3483	0.18817	1.39428	0.13842	1.34869	0.25013	1.41564	0.0759
	1.32428	0.3008	1.35238	0.18873	1.39985	0.13878	1.35315	0.25064	1.42078	0.07612
	1.33224	0.30102	1.35813	0.1891	1.40552	0.13912	1.35793	0.25112	1.42586	0.07635
	1.33686	0.30156	1.36173	0.1897	1.41078	0.1395	1.36267	0.25159	1.43104	0.07655
	1.33985	0.30226	1.36661	0.19015	1.41647	0.13982	1.36829	0.25196	1.43584	0.0768
	1.344	0.30284	1.37162	0.19059	1.42177	0.14018	1.3731	0.25242	1.44044	0.07707
	1.34772	0.30346	1.3753	0.19117	1.42749	0.14048	1.37731	0.25294	1.44514	0.07732
	1.35102	0.30412	1.37876	0.19177	1.43281	0.14082	1.38184	0.25341	1.44979	0.07757
	1.35679	0.30452	1.38435	0.19212	1.43823	0.14114	1.38632	0.25389	1.45439	0.07782
	1.36154	0.30502	1.39005	0.19244	1.44342	0.14148	1.39058	0.25438	1.46	0.0779
	1.36642	0.3055	1.3962	0.19271	1.44871	0.1418	1.39724	0.25458	1.46449	0.07815
	1.36959	0.30616	1.40106	0.19312	1.45393	0.14212	1.40278	0.25491	1.46953	0.0783
	1.3731	0.30678	1.40739	0.19334	1.45924	0.14242	1.40756	0.25532	1.47392	0.07855
	1.37731	0.30732	1.41061	0.19395	1.46419	0.14276	1.41246	0.25571	1.47842	0.07877
	1.38075	0.30794	1.4143	0.19448	1.46909	0.1431	1.4178	0.25604	1.48273	0.07902
	1.38632	0.30832	1.41896	0.1949	1.47392	0.14344	1.42259	0.25643	1.48728	0.07922
	1.39005	0.3089	1.42749	0.1948	1.479	0.14374	1.42716	0.25685	1.49178	0.07942
	1.39445	0.3094	1.43169	0.19526	1.48387	0.14406	1.43104	0.25734	1.49596	0.07967
	1.3995	0.30982	1.43441	0.1959	1.48883	0.14436	1.43553	0.25775	1.49996	0.07995
	1.40278	0.31044	1.43712	0.19654	1.4936	0.14468	1.43996	0.25817	1.50406	0.0802
	1.405	0.31118	1.44044	0.1971	1.49872	0.14494	1.44389	0.25864	1.5084	0.0804
	1.40892	0.31172	1.44373	0.19766	1.50325	0.14528	1.4484	0.25903	1.51255	0.08062
	1.41246	0.3123	1.44778	0.19812	1.50772	0.14562	1.45271	0.25944	1.51759	0.08067
	1.41497	0.313	1.45102	0.19868	1.51255	0.1459	1.45667	0.2599	1.52257	0.08072
	1.42029	0.31336	1.45515	0.19911	1.51706	0.14622	1.46165	0.2602	1.52673	0.08092
	1.42537	0.31374	1.45954	0.1995	1.52153	0.14654	1.46583	0.26062	1.53058	0.08117
	1.43185	0.31394	1.4633	0.19997	1.52608	0.14684	1.46967	0.26107	1.53441	0.08142
	1.43632	0.31438	1.46746	0.20039	1.53033	0.14718	1.47407	0.26144	1.53895	0.08152
	1.44059	0.31484	1.47026	0.20099	1.53491	0.14746	1.47943	0.26166	1.54245	0.08182
	1.44793	0.3149	1.47261	0.20165	1.53933	0.14776	1.4843	0.26195	1.54605	0.0821
	1.44994	0.31564	1.47509	0.20229	1.5437	0.14806	1.48954	0.26217	1.54986	0.08232
	1.45286	0.31626	1.47813	0.20285	1.5479	0.14838	1.49513	0.26233	1.55352	0.08257
	1.45515	0.31696	1.48015	0.20356	1.55218	0.14868	1.49982	0.26262	1.55715	0.08282
	1.45712	0.3177	1.48244	0.20422	1.55654	0.14896	1.50338	0.26307	1.56086	0.08305
	1.45984	0.31834	1.48458	0.20491	1.56122	0.14918	1.50678	0.26355	1.56407	0.08337
	1.46494	0.31866	1.4877	0.20545	1.56526	0.1495	1.51108	0.26388	1.56808	0.08352
	1.46731	0.31934	1.49094	0.20596	1.56961	0.14976	1.51587	0.26412	1.57183	0.08372
	1.47202	0.3197	1.49568	0.20625	1.57357	0.15008	1.5214	0.26424	1.57542	0.08395
	1.47654	0.32008	1.50583	0.20569	1.57784	0.15034	1.52466	0.26471	1.57898	0.08417
	1.48058	0.32052	1.51268	0.20562	1.58172	0.15066	1.52789	0.26519	1.58218	0.08447
	1.48359	0.3211	1.51772	0.20583	1.5858	0.15094	1.53122	0.26564	1.58535	0.08477
	1.48911	0.32132	1.52166	0.2062	1.58961	0.15126	1.53428	0.26614	1.5885	0.08507
	1.49638	0.32128	1.52621	0.20646	1.59351	0.15156	1.53757	0.26659	1.59184	0.08532
	1.50065	0.32166	1.52943	0.20694	1.59759	0.15182	1.5412	0.26698	1.59494	0.08562
	1.50311	0.3223	1.53301	0.20735	1.60141	0.15212	1.54481	0.26737	1.59824	0.08587
	1.50569	0.32292	1.5387	0.2074	1.60552	0.15236	1.54777	0.26787	1.60173	0.08607
	1.50718	0.3237	1.54407	0.2075			1.55096	0.26832
	1.51268	0.32388	1.54753	0.20791			1.55485	0.26865
	1.51733	0.32418	1.55011	0.20847			1.55907	0.26892
	1.52009	0.32476	1.5523	0.20909			1.56467	0.26893
	1.52336	0.32526	1.55546	0.20955			1.56808	0.26932
	1.52673	0.32574	1.55691	0.21029			1.57101	0.2698
	1.53007	0.32622	1.55823	0.21106			1.57519	0.27004
	1.53314	0.32674	1.55931	0.21187			1.57807	0.27051
	1.53732	0.32708	1.56182	0.21243			1.58115	0.27095
	1.54033	0.3276	1.56538	0.2128			1.58546	0.27115
	1.54233	0.32828	1.57345	0.21235			1.58838	0.2716
	1.54568	0.32874	1.57634	0.21283			1.59195	0.27193
	1.54827	0.32932	1.57864	0.21341			1.59528	0.2723
	1.55194	0.32972	1.58024	0.21412			1.59835	0.27271
	1.55437	0.33032	1.58149	0.21488			1.60249	0.27292
	1.55751	0.3308	1.58286	0.21563
	1.5605	0.3313	1.58569	0.21611
	1.56194	0.33206	1.59195	0.21593
	1.56443	0.33264	1.59351	0.21664
	1.5662	0.33334	1.59461	0.21743
	1.56832	0.33398	1.59616	0.21813
	1.56984	0.33472	1.60021	0.21836
	1.57252	0.33526
	1.57795	0.33532
	1.58309	0.33542
	1.5867	0.33578
	1.58917	0.33634
	1.58984	0.33722
	1.5924	0.33776
	1.59351	0.33856
	1.5955	0.3392
	1.59748	0.33984
	1.60119	0.34016
	1.60552	0.34036

## Sheet: Figure 2d
Figure 2b	The Tafel plots of defferent electrodes in 1 M KOH.
The Mo/C-590 electrode		The MoC-Mo2C-690 electrode		The MoC-Mo2C-790 electrode		The Mo2C-890 electrode		The Pt electrode
1.00518	0.2388	1.00561	0.13875	1.00518	0.09877	1.00346	0.16385	1.00043	0.11498
1.01242	0.23951	1.01452	0.13935	1.01536	0.09932	1.00945	0.16458	1.00647	0.11567
1.01995	0.2402	1.02407	0.13992	1.02572	0.09984	1.01536	0.16532	1.01157	0.11641
1.02735	0.24089	1.03342	0.14048	1.03623	0.10035	1.0216	0.16603	1.01745	0.1171
1.03463	0.24159	1.04258	0.14104	1.04571	0.10089	1.02857	0.16671	1.02284	0.11781
1.04139	0.2423	1.05154	0.14161	1.05576	0.1014	1.03503	0.1674	1.02857	0.1185
1.04805	0.24301	1.05994	0.14219	1.06558	0.1019	1.041	0.16812	1.03423	0.1192
1.05538	0.24369	1.06819	0.14277	1.07518	0.10241	1.04689	0.16883	1.03981	0.11989
1.06221	0.24438	1.07737	0.1433	1.08422	0.10293	1.05192	0.16959	1.04415	0.12065
1.06967	0.24504	1.08529	0.14388	1.09412	0.1034	1.05767	0.1703	1.04961	0.12134
1.077	0.2457	1.09342	0.14444	1.10346	0.10389	1.06296	0.17104	1.055	0.12203
1.08422	0.24636	1.10175	0.14498	1.11261	0.10438	1.06856	0.17175	1.06032	0.12272
1.09061	0.24706	1.10924	0.14557	1.12189	0.10484	1.07408	0.17247	1.06558	0.12341
1.09691	0.24775	1.11793	0.14607	1.13066	0.10533	1.07882	0.17322	1.07078	0.12411
1.10415	0.24839	1.12581	0.14662	1.13988	0.10578	1.08458	0.17391	1.07591	0.1248
1.11093	0.24905	1.13354	0.14716	1.1486	0.10625	1.08991	0.17463	1.08063	0.12551
1.11694	0.24975	1.14082	0.14772	1.15715	0.10672	1.09552	0.17533	1.08636	0.12616
1.12352	0.25041	1.1486	0.14825	1.16613	0.10715	1.10106	0.17602	1.09096	0.12687
1.13001	0.25107	1.15625	0.14877	1.17464	0.1076	1.10653	0.17672	1.09587	0.12757
1.13609	0.25174	1.16316	0.14934	1.18327	0.10802	1.11227	0.1774	1.10072	0.12826
1.14239	0.2524	1.17056	0.14986	1.19145	0.10847	1.11793	0.17807	1.10585	0.12893
1.14891	0.25305	1.17754	0.15041	1.19948	0.10892	1.1232	0.17877	1.11059	0.12962
1.15473	0.25372	1.18469	0.15093	1.20763	0.10935	1.1284	0.17946	1.11561	0.13029
1.16077	0.25438	1.19145	0.15147	1.2159	0.10976	1.1329	0.1802	1.12024	0.13098
1.16732	0.25501	1.19948	0.15192	1.22376	0.11019	1.13893	0.18084	1.12483	0.13167
1.17289	0.25569	1.20656	0.15243	1.23147	0.11062	1.14489	0.18148	1.12969	0.13234
1.17869	0.25635	1.21378	0.15292	1.2393	0.11104	1.15045	0.18213	1.13481	0.13299
1.18469	0.25699	1.22037	0.15344	1.24699	0.11145	1.15594	0.18279	1.13925	0.13368
1.19061	0.25763	1.22712	0.15395	1.25479	0.11184	1.16107	0.18347	1.14395	0.13435
1.19673	0.25826	1.2335	0.15447	1.26198	0.11227	1.16584	0.18417	1.1486	0.13502
1.20222	0.25892	1.24005	0.15498	1.26928	0.11268	1.17085	0.18484	1.15259	0.13574
1.20817	0.25955	1.2465	0.15548	1.27692	0.11305	1.17551	0.18554	1.15746	0.13639
1.21405	0.26017	1.25358	0.15593	1.28421	0.11344	1.18041	0.18621	1.16167	0.13708
1.21985	0.2608	1.26102	0.15634	1.29159	0.11382	1.18498	0.18691	1.16613	0.13775
1.22505	0.26146	1.26811	0.15677	1.29842	0.11423	1.18949	0.18761	1.17026	0.13844
1.2307	0.26208	1.27439	0.15726	1.30557	0.1146	1.19424	0.18828	1.17493	0.13909
1.23679	0.26267	1.28035	0.15777	1.31239	0.11499	1.20058	0.18885	1.17926	0.13976
1.24229	0.2633	1.28713	0.1582	1.3189	0.1154	1.20575	0.18949	1.18355	0.14043
1.24822	0.26389	1.29358	0.15865	1.32593	0.11576	1.21005	0.19018	1.18752	0.14112
1.25358	0.26452	1.29951	0.15913	1.33264	0.11613	1.21431	0.19088	1.19201	0.14177
1.25935	0.26511	1.30535	0.15962	1.33945	0.11649	1.2188	0.19156	1.19645	0.14242
1.26482	0.26572	1.31154	0.16007	1.34596	0.11686	1.22376	0.19219	1.20085	0.14306
1.27045	0.26631	1.31723	0.16056	1.35257	0.11721	1.22891	0.19281	1.20493	0.14373
1.276	0.2669	1.32325	0.161	1.35889	0.11758	1.2335	0.19347	1.20952	0.14436
1.28149	0.2675	1.32899	0.16147	1.3653	0.11794	1.23805	0.19413	1.21352	0.14503
1.28668	0.26811	1.33506	0.1619	1.37181	0.11827	1.24353	0.19471	1.21748	0.1457
1.29137	0.26875	1.34044	0.16239	1.37785	0.11865	1.24822	0.19535	1.22167	0.14635
1.29667	0.26934	1.34596	0.16286	1.38399	0.119	1.25237	0.19603	1.22608	0.14697
1.3019	0.26993	1.35102	0.16336	1.39041	0.11932	1.25624	0.19672	1.23019	0.14762
1.30707	0.27052	1.35641	0.16383	1.39655	0.11965	1.26007	0.19742	1.23401	0.14829
1.31218	0.27112	1.36192	0.16428	1.40243	0.12001	1.26435	0.19808	1.23805	0.14894
1.31744	0.27169	1.36736	0.16473	1.40824	0.12036	1.26834	0.19875	1.24229	0.14957
1.32284	0.27225	1.37328	0.16512	1.4138	0.12073	1.27277	0.19939	1.24625	0.15021
1.32777	0.27284	1.37876	0.16555	1.41979	0.12105	1.27875	0.1999	1.25018	0.15086
1.33264	0.27343	1.38453	0.16594	1.42553	0.12138	1.2833	0.20052	1.25431	0.15149
1.33766	0.27401	1.39005	0.16635	1.43136	0.1217	1.2878	0.20114	1.25792	0.15216
1.34242	0.2746	1.39568	0.16675	1.43696	0.12204	1.29181	0.2018	1.26174	0.15281
1.34713	0.27519	1.40157	0.1671	1.44264	0.12235	1.29623	0.20242	1.26529	0.15348
1.3518	0.27578	1.40705	0.16749	1.44824	0.12267	1.29994	0.20309	1.26951	0.15408
1.35679	0.27634	1.41246	0.16788	1.45378	0.12298	1.30384	0.20375	1.27346	0.15471
1.36135	0.27693	1.41714	0.16835	1.45924	0.1233	1.3075	0.20443	1.27738	0.15533
1.36624	0.27749	1.42243	0.16875	1.46464	0.12361	1.31175	0.20505	1.28149	0.15594
1.37107	0.27805	1.42732	0.16918	1.46997	0.12393	1.3166	0.20561	1.28488	0.15661
1.37603	0.27859	1.43201	0.16962	1.47509	0.12427	1.32077	0.20623	1.28847	0.15725
1.38075	0.27915	1.43664	0.17007	1.48015	0.1246	1.32449	0.20689	1.29226	0.15788
1.38525	0.27972	1.44201	0.17043	1.48544	0.1249	1.32797	0.20757	1.29579	0.15853
1.38952	0.28032	1.44654	0.17088	1.49038	0.12523	1.33183	0.20821	1.29929	0.15918
1.3941	0.28087	1.45086	0.17134	1.49527	0.12557	1.33626	0.20879	1.3032	0.15978
1.39863	0.28143	1.45682	0.1716	1.50065	0.12583	1.34025	0.20941	1.30685	0.16041
1.40312	0.28199	1.46105	0.17207	1.50556	0.12614	1.34439	0.21001	1.31027	0.16105
1.40756	0.28255	1.46598	0.17244	1.51041	0.12646	1.34928	0.21054	1.31408	0.16166
1.41179	0.28312	1.4707	0.17284	1.51534	0.12676	1.35295	0.21117	1.31785	0.16226
1.41614	0.28368	1.4748	0.1733	1.52009	0.12707	1.3566	0.21181	1.3216	0.16287
1.42062	0.28422	1.48001	0.17362	1.52479	0.12739	1.36021	0.21245	1.3249	0.16351
1.42504	0.28476	1.4843	0.17405	1.52943	0.1277	1.36399	0.21307	1.32838	0.16414
1.42959	0.28529	1.48869	0.17446	1.53428	0.12798	1.36773	0.21369	1.33163	0.16479
1.43425	0.28579	1.4936	0.1748	1.53882	0.1283	1.37218	0.21424	1.33526	0.16539
1.43854	0.28634	1.49845	0.17513	1.54332	0.12861	1.37876	0.21455	1.33866	0.16602
1.44279	0.28688	1.50365	0.17541	1.5479	0.12891	1.38292	0.21512	1.34242	0.1666
1.447	0.28742	1.50813	0.17578	1.55267	0.12917	1.38792	0.21558	1.34577	0.16723
1.45133	0.28794	1.51242	0.17617	1.55703	0.12949	1.39305	0.21603	1.34928	0.16783
1.45561	0.28847	1.5168	0.17655	1.56146	0.12978	1.39794	0.2165	1.35276	0.16843
1.45984	0.28899	1.52035	0.17703	1.56561	0.13012	1.4014	0.21712	1.35583	0.16908
1.46389	0.28953	1.52492	0.17737	1.56996	0.13042	1.40449	0.21778	1.35946	0.16966
1.4682	0.29004	1.52853	0.17784	1.57438	0.13069	1.40858	0.21832	1.36267	0.17029
1.47232	0.29056	1.53212	0.17831	1.57852	0.13101	1.41313	0.21881	1.36586	0.17092
1.47611	0.29112	1.53618	0.1787	1.58263	0.13133	1.41631	0.21945	1.36903	0.17154
1.48015	0.29164	1.5402	0.17909	1.58692	0.1316	1.41979	0.22005	1.37273	0.1721
1.48387	0.2922	1.54394	0.17952	1.5914	0.13184	1.42325	0.22065	1.37603	0.17271
1.48785	0.29273	1.54741	0.17999	1.59572	0.1321	1.42619	0.22131	1.37912	0.17333
1.49178	0.29325	1.55084	0.18045	1.59977	0.1324	1.42927	0.22195	1.3822	0.17396
1.49582	0.29376	1.55594	0.18066	1.60379	0.1327	1.43265	0.22255	1.38578	0.17452
1.49969	0.29428	1.55991	0.18103	--	--	1.43648	0.22309	1.38917	0.1751
1.50338	0.29482	1.56301	0.18154	--	--	1.44122	0.22352	1.39252	0.17568
1.50732	0.29533	1.56632	0.182	--	--	1.44498	0.22407	1.3955	0.17631
1.51121	0.29583	1.57078	0.18228	--	--	1.44855	0.22463	1.39863	0.17691
1.51495	0.29636	1.57484	0.18262	--	--	1.45179	0.22523	1.40175	0.17752
1.51917	0.29682	1.57933	0.18288	--	--	1.45454	0.22589	1.405	0.1781
1.52349	0.29725	1.58399	0.1831	--	--	1.45758	0.22651	1.4079	0.17872
1.52763	0.29771	1.58737	0.18353	--	--	1.46135	0.22703	1.41095	0.17933
1.53148	0.2982	1.59028	0.18403	--	--	1.46538	0.22752	1.41397	0.17993
1.53529	0.29869	1.5934	0.1845	--	--	1.46938	0.22801	1.41697	0.18054
1.53908	0.29918	1.5966	0.18495	--	--	1.47305	0.22853	1.41996	0.18114
1.5427	0.29969	1.59934	0.18547	--	--	1.47683	0.22904	1.42308	0.18172
1.54654	0.30016	1.60293	0.18585	--	--	1.47972	0.22966	1.42619	0.1823
1.55011	0.30067	1.60713	0.18611	--	--	1.48359	0.23014	1.42894	0.18293
1.55388	0.30114	1.60991	0.18661	--	--	1.48657	0.23075	1.43185	0.18353
1.55715	0.30168					1.4894	0.23137	1.43473	0.18414
1.56086	0.30215					1.49234	0.23197	1.43775	0.18472
1.56431	0.30266					1.49513	0.23259	1.44059	0.18532
1.56761	0.30318					1.49817	0.23317	1.44358	0.18591
1.57101	0.30369					1.50229	0.2336	1.44638	0.18651
1.57426	0.30422					1.50705	0.23393	1.44917	0.18711
1.57761	0.30472					1.50987	0.23454	1.45209	0.1877
1.58104	0.30521					1.51335	0.23504	1.455	0.18828
1.5841	0.30575					1.51614	0.23564	1.45788	0.18886
1.58771	0.30621					1.51878	0.23626	1.46075	0.18944
1.5914	0.30665					1.52166	0.23684	1.46359	0.19002
1.59472	0.30714					1.52556	0.23727	1.46642	0.19061
1.59791	0.30765					1.52892	0.23778	1.46923	0.19119
1.60119	0.30814					1.53263	0.23823	1.47202	0.19177
						1.53631	0.23868	1.47465	0.19237
						1.53995	0.23913	1.47741	0.19296
						1.5427	0.23971	1.48015	0.19354
						1.54568	0.24025	1.48273	0.19414
						1.54888	0.24076	1.48558	0.1947
						1.55169	0.24132	1.48827	0.19528
						1.55522	0.24177	1.4908	0.19589
						1.55883	0.2422	1.4936	0.19645
						1.56146	0.24278	1.49651	0.19699
						1.56431	0.24333	1.49914	0.19757
						1.5675	0.24381	1.50161	0.19817
						1.57043	0.24434	1.50406	0.19878
						1.57368	0.24481	1.50651	0.19938
						1.57623	0.24539	1.5092	0.19994
						1.5799	0.24578	1.51175	0.20052
						1.58309	0.24625	1.51428	0.2011
						1.58569	0.24681	1.51667	0.20171
						1.5885	0.24734	1.5193	0.20227
						1.5924	0.24767	1.52179	0.20285
						1.59517	0.2482	1.52427	0.20343
						1.5978	0.24874	1.5266	0.20404
						1.60119	0.24915	1.52917	0.2046
						--		1.53161	0.20518
								1.53415	0.20574
								1.53643	0.20634
								1.5387	0.20695
								1.5412	0.20751
								1.5437	0.20807
								1.5458	0.20869
								1.54827	0.20925
								1.5506	0.20983
								1.55315	0.21037
								1.55522	0.211
								1.55751	0.21158
								1.55991	0.21214
								1.56217	0.21272
								1.56455	0.21328
								1.56679	0.21386
								1.56902	0.21445
								1.57124	0.21503
								1.57357	0.21559
								1.57588	0.21615
								1.5783	0.21669
								1.58047	0.21727
								1.58252	0.21787
								1.58478	0.21843
								1.58692	0.21901
								1.58917	0.21957
								1.5914	0.22013
								1.5934	0.22074
								1.59561	0.2213
								1.59791	0.22184
								1.60021	0.22237

## Sheet: Figure 3b
		MoC(0 0 1)	Mo2C(1 0 1)	interface	MoC(0 0 1)	Mo2C(1 0 1)	interface
	0	0	0	0	0	0	0
	3	0	0	0	0	0	0
	4	-0.5027	-0.22531	-0.12969	-0.5027	-0.22531	-0.12969
	7	-0.5027	-0.22531	-0.12969	-0.5027	-0.22531	-0.12969
	8	0	0	0	0	0	0
	11	0	0	0	0	0	0

## Sheet: Figure 4
			Mo/C-590(degree)	MoC-Mo2C-690 (degree)	MoC-Mo2C-790 (degree)	Mo2C-890 (degree)
		Raw data	78.5	69.2	32.5	54.5
			74.9	67.3	32.1	56.1
			75.9	68.3	32.2	53.4
		Average	76.4333	68.2667	32.2667	54.6667
		Standard deviation	1.51731	0.77603	0.169967	1.10855
